# Supplementary material for: Localization and Absolute Quantification of Dopamine in Discrete Intravesicular Compartments Using NanoSIMS Imaging
Source: Int J Mol Sci. 2021 Dec 23;23(1):160. doi: 10.3390/ijms23010160 (PMC8745556; doi:10.3390/ijms23010160)
Supplement: Supplementary file 1 [file ijms-23-00160-s001.zip]

Archive with 1 entries (1 files):
- ijms-1519048-supplementary.pdf
